# Supplementary material for: Increasing the Activity of the High-Fidelity SpyCas9 Form in Yeast by Directed Mutagenesis of the PAM-Interacting Domain
Source: Int J Mol Sci. 2023 Dec 28;25(1):444. doi: 10.3390/ijms25010444 (PMC10779060; doi:10.3390/ijms25010444)
Supplement: Supplementary file 1 [file ijms-25-00444-s001.zip]

Archive with 1 entries (1 files):
- ijms-2779289-supplementary.pdf
